# Supplementary material for: Therapeutic Effects of an Anti-sialyl Lewis X Antibody in a Murine Model of Allergic Asthma
Source: Int J Mol Sci. 2021 Sep 15;22(18):9961. doi: 10.3390/ijms22189961 (PMC8471066; doi:10.3390/ijms22189961)
Supplement: Supplementary file 1 [file ijms-22-09961-s001.zip]

Archive with 3 entries (3 files):
- Mov.2.mov
- Mov.3.mov
- Mov.1.mov
